# Supplementary material for: Asporin-deficient mice have tougher skin and altered skin glycosaminoglycan content and structure
Source: PLoS One. 2017 Aug 31;12(8):e0184028. doi: 10.1371/journal.pone.0184028 (PMC5578652; doi:10.1371/journal.pone.0184028)
Supplement: S1 File — Images from dorsal skin Masson Trichrome stainings. Three male and three female mice per genotype were used. ASPN WT are wild-type, ASPN KO are Aspn-/-. (ZIP) [file pone.0184028.s004.zip]

Archive with 54 entries (51 files):
- S1 File/
- S1 File/ASPN KO Female-1 Overview.tif
- __MACOSX/
- __MACOSX/S1 File/
- __MACOSX/S1 File/._ASPN KO Female-1 Overview.tif
- S1 File/ASPN KO Female-1 Zoom.tif
- __MACOSX/S1 File/._ASPN KO Female-1 Zoom.tif
- S1 File/ASPN KO Female-2 Overview.tif
- __MACOSX/S1 File/._ASPN KO Female-2 Overview.tif
- S1 File/ASPN KO Female-2 Zoom.tif
- __MACOSX/S1 File/._ASPN KO Female-2 Zoom.tif
- S1 File/ASPN KO Female-3 Overview.tif
- __MACOSX/S1 File/._ASPN KO Female-3 Overview.tif
- S1 File/ASPN KO Female-3 Zoom.tif
- __MACOSX/S1 File/._ASPN KO Female-3 Zoom.tif
- S1 File/ASPN KO Male-1 Overview.tif
- __MACOSX/S1 File/._ASPN KO Male-1 Overview.tif
- S1 File/ASPN KO Male-1 Zoom.tif
- __MACOSX/S1 File/._ASPN KO Male-1 Zoom.tif
- S1 File/ASPN KO Male-2 Overview.tif
- __MACOSX/S1 File/._ASPN KO Male-2 Overview.tif
- S1 File/ASPN KO Male-2 Zoom.tif
- __MACOSX/S1 File/._ASPN KO Male-2 Zoom.tif
- S1 File/ASPN KO Male-3 Overview.tif
- __MACOSX/S1 File/._ASPN KO Male-3 Overview.tif
- S1 File/ASPN KO Male-3 Zoom.tif
- __MACOSX/S1 File/._ASPN KO Male-3 Zoom.tif
- S1 File/ASPN WT (3) MT 5X.tif
- __MACOSX/S1 File/._ASPN WT (3) MT 5X.tif
- S1 File/ASPN WT Female-1 Overview.tif
- __MACOSX/S1 File/._ASPN WT Female-1 Overview.tif
- S1 File/ASPN WT Female-1 Zoom.tif
- __MACOSX/S1 File/._ASPN WT Female-1 Zoom.tif
- S1 File/ASPN WT Female-2 Overview.tif
- __MACOSX/S1 File/._ASPN WT Female-2 Overview.tif
- S1 File/ASPN WT Female-2 Zoom.tif
- __MACOSX/S1 File/._ASPN WT Female-2 Zoom.tif
- S1 File/ASPN WT Female-3 Overview.tif
- __MACOSX/S1 File/._ASPN WT Female-3 Overview.tif
- S1 File/ASPN WT Female-3 Zoom.tif
- __MACOSX/S1 File/._ASPN WT Female-3 Zoom.tif
- S1 File/ASPN WT Male-1 Overview.tif
- __MACOSX/S1 File/._ASPN WT Male-1 Overview.tif
- S1 File/ASPN WT Male-1 Zoom.tif
- __MACOSX/S1 File/._ASPN WT Male-1 Zoom.tif
- S1 File/ASPN WT Male-2 Overview.tif
- __MACOSX/S1 File/._ASPN WT Male-2 Overview.tif
- S1 File/ASPN WT Male-2 Zoom.tif
- __MACOSX/S1 File/._ASPN WT Male-2 Zoom.tif
- S1 File/ASPN WT Male-3 Overview.tif
- __MACOSX/S1 File/._ASPN WT Male-3 Overview.tif
- S1 File/ASPN WT Male-3 Zoom.tif
- __MACOSX/S1 File/._ASPN WT Male-3 Zoom.tif
- __MACOSX/._S1 File
