# Supplementary material for: Asporin-deficient mice have tougher skin and altered skin glycosaminoglycan content and structure
Source: PLoS One. 2017 Aug 31;12(8):e0184028. doi: 10.1371/journal.pone.0184028 (PMC5578652; doi:10.1371/journal.pone.0184028)
Supplement: S2 File — The data were collected as described in Materials and Methods, Skin tensile strength determination. (XLSX) [file pone.0184028.s005.xlsx]

## Sheet: Sheet1
	1_WT_1	1_WT_2	2_KO_1	2_KO_2	3_WT_1	3_WT_2	4_KO_1	4_KO_2	5_WT_1	5_WT_2	6_KO_1	6_KO_2	7_KO_1	7_KO_2	8_WT_1	8_WT_2	9_KO_1	9_KO_2	10_WT_1	10_WT_2	11_KO_1	11_KO_2	12_WT_1	12_WT_2
Cross-sectional Area (mm^2)	2.46559		0.835041	1.01193	1.3256	1.46026	0.970162	1.00516	1.10047	1.02739	1.15432	1.19073	0.866801		1.29331	1.13733	0.98778	1.00162	0.727943	0.993417	0.945931	0.936018	1.49409	1.18047
Clamp Distance (mm)	6.19625		4.48087	5.11864	5.87736	4.59083	4.59083	5.44852	4.92071	4.84374	4.56884	5.37155	4.35991		4.86023	4.68979	5.04167	4.43689	4.74477	4.50286	4.82175	4.87673	4.9427	4.86573
Onset Stress (MPa)	0.01		0.01	0.01	0.01	0.01	0.01	0.01	0.01	0.01	0.01	0.01	0.01		0.01	0.01	0.01	0.01	0.01	0.01	0.01	0.01	0.01	0.01
Yield point - fraction of peak modulus	0.5		0.5	0.5	0.5	0.5	0.5	0.5	0.5	0.5	0.5	0.5	0.5		0.5	0.5	0.5	0.5	0.5	0.5	0.5	0.5	0.5	0.5
Modulus Width (%)	0.1		0.1	0.1	0.1	0.1	0.1	0.1	0.1	0.1	0.1	0.1	0.1		0.1	0.1	0.1	0.1	0.1	0.1	0.1	0.1	0.1	0.1
Manual Baseline Force Adjust	0		0	0	0	0	0	0	0	0	0	0	0		0	0	0	0	0	0	0	0	0	0
Max Force (N)	3.34928		2.9564	8.28602	6.59847	5.03555	7.3331	5.20553	7.1567	7.187	5.97238	6.45098	4.51603		4.48824	2.62943	6.49845	3.72724	5.09888	4.06912	4.29726	3.13784	6.44957	5.00819
Deformation at max force (mm)	4.91491		3.18864	4.048	4.47309	2.87645	3.97891	4.244	3.01764	3.73764	3.87336	3.89655	5.344		3.49836	4.63809	4.43145	2.48364	3.78873	3.12409	4.40427	6.02891	2.81518	2.52773
Max Stiffness (N/mm)	0.80896		2.54077	4.13426	2.1386	2.71189	2.66572	2.28853	4.43822	3.08765	2.27763	2.96545	1.38356		1.93821	0.942263	2.79167	2.27382	2.75835	2.19976	1.69003	0.852389	3.5164	2.9508
Max Stress (MPa)	1.35841		3.54043	8.1883	4.97773	3.4484	7.55864	5.1788	6.50334	6.99539	5.17395	5.41765	5.20999		3.47035	2.31194	6.57884	3.72121	7.0045	4.09608	4.54289	3.35232	4.31672	4.24254
Strain at max stress	0.494247		0.412722	0.539831	0.528837	0.377912	0.599339	0.60763	0.486268	0.556135	0.539854	0.552345	0.864038		0.531082	0.692067	0.67106	0.358654	0.622555	0.447843	0.668758	0.814748	0.416712	0.369457
Max Modulus (MPa)	3.26271		23.5074	30.6357	13.646	14.1354	18.2415	15.9022	25.0279	20.198	14.157	17.5689	9.87214		9.87193	5.55236	18.6633	15.7205	23.0604	15.4469	11.7663	6.7386	15.8998	17.1022
Strain at Max Modulus	0.361342		0.343839	0.194314	0.303003	0.258654	0.43236	0.476222	0.417255	0.478708	0.308046	0.33768	0.348708		0.292122	0.446244	0.499943	0.22341	0.430766	0.357975	0.329003	0.180449	0.298886	0.278226
Stress at Max Modulus (MPa)	0.991787		2.19781	2.58709	2.86688	2.24723	5.58629	3.89528	5.21573	5.80556	2.92585	3.28545	2.25263		1.78373	1.27263	4.61442	1.96099	4.16645	3.04785	2.31839	0.765516	2.94361	2.9961
Yield Strain	0.473348		0.385399	0.280766	0.486898	0.337518	0.557341	0.555059	0.462917	0.526241	0.496736	0.442307	0.564717		0.49215	0.647751	0.599942	0.329641	0.57798	0.427031	0.493311	0.271877	0.384012	0.344583
Yield Stress (MPa)	1.32747		3.18487	4.75414	4.64613	3.25362	7.19416	4.98955	6.26728	6.68491	5.03759	4.85123	3.99885		3.35508	2.23359	6.14511	3.467	6.66324	3.99787	3.72686	1.27809	4.15282	4.05778
Energy Dissipation (MJ/m^3)
Up to Yield	0.295737		0.264644	0.468332	1.06802	0.445765	1.81272	1.04185	0.99867	1.36022	1.11972	0.834885	0.988891		0.708435	0.621967	1.34364	0.43725	1.41274	0.669706	0.808289	0.147068	0.623494	0.541044
Up tp Failure	0.323696		0.35823	2.08899	1.27177	0.58261	2.12564	1.30953	1.14991	1.56514	1.34053	1.40504	2.40057		0.841517	0.723028	1.79724	0.544339	1.72134	0.754583	1.53531	1.29115	0.761787	0.644642
AVERAGE OF REPLICATES
	1_WT_A	2_KO_A	3_WT_A	4_KO_A	5_WT_A	6_KO_A	7_KO_A	8_WT_A	9_KO_A	10_WT_A	11_KO_A	12_WT_A
Cross-sectional Area (mm^2)	2.46559	0.923488	1.39293	0.987661	1.06393	1.17253	0.866801	1.21532	0.994699	0.86068	0.940974	1.33728
Clamp Distance (mm)	6.19625	4.79975	5.2341	5.01967	4.88222	4.97019	4.35991	4.77501	4.73928	4.62382	4.84924	4.90422
Onset Stress (MPa)	0.01	0.01	0.01	0.01	0.01	0.01	0.01	0.01	0.01	0.01	0.01	0.01
Yield point - fraction of peak modulus	0.5	0.5	0.5	0.5	0.5	0.5	0.5	0.5	0.5	0.5	0.5	0.5
Modulus Width (%)	0.1	0.1	0.1	0.1	0.1	0.1	0.1	0.1	0.1	0.1	0.1	0.1
Manual Baseline Force Adjust	0	0	0	0	0	0	0	0	0	0	0	0
Max Force (N)	3.34928	5.62121	5.81701	6.26931	7.17185	6.21168	4.51603	3.55883	5.11284	4.584	3.71755	5.72888
Deformation at max force (mm)	4.91491	3.61832	3.67477	4.11145	3.37764	3.88495	5.344	4.06823	3.45755	3.45641	5.21659	2.67145
Max Stiffness (N/mm)	0.80896	3.33751	2.42524	2.47712	3.76294	2.62154	1.38356	1.44024	2.53274	2.47906	1.27121	3.2336
Max Stress (MPa)	1.35841	5.86436	4.21307	6.36872	6.74936	5.2958	5.20999	2.89114	5.15003	5.55029	3.94761	4.27963
Strain at max stress	0.494247	0.476277	0.453374	0.603484	0.521201	0.5461	0.864038	0.611575	0.514857	0.535199	0.741753	0.393085
Max Modulus (MPa)	3.26271	27.0716	13.8907	17.0719	22.613	15.8629	9.87214	7.71215	17.1919	19.2537	9.25245	16.501
Strain at Max Modulus	0.361342	0.269076	0.280828	0.454291	0.447982	0.322863	0.348708	0.369183	0.361676	0.39437	0.254726	0.288556
Stress at Max Modulus (MPa)	0.991787	2.39245	2.55705	4.74078	5.51065	3.10565	2.25263	1.52818	3.2877	3.60715	1.54195	2.96986
Yield Strain	0.473348	0.333083	0.412208	0.5562	0.494579	0.469521	0.564717	0.569951	0.464792	0.502505	0.382594	0.364298
Yield Stress (MPa)	1.32747	3.9695	3.94988	6.09186	6.4761	4.94441	3.99885	2.79433	4.80606	5.33056	2.50248	4.1053
Energy Dissipation (MJ/m^3)
Up to Yield	0.295737	0.366488	0.756894	1.42729	1.17945	0.977304	0.988891	0.665201	0.890446	1.04122	0.477679	0.582269
Up tp Failure	0.323696	1.22361	0.927192	1.71758	1.35753	1.37278	2.40057	0.782272	1.17079	1.23796	1.41323	0.703214
	1_WT_A	3_WT_A	5_WT_A	8_WT_A	10_WT_A	12_WT_A	AVERAGE_WT	STD_WT	2_KO_A	4_KO_A	6_KO_A	7_KO_A	9_KO_A	11_KO_A	AVERAGE_KO	STD_KO	TTEST
Cross-sectional Area (mm^2)	2.46559	1.39293	1.06393	1.21532	0.86068	1.33728	1.38929	0.561549	0.923488	0.987661	1.17253	0.866801	0.994699	0.940974	0.981025	0.104752	0.136586
Clamp Distance (mm)	6.19625	5.2341	4.88222	4.77501	4.62382	4.90422	5.1026	0.572332	4.79975	5.01967	4.97019	4.35991	4.73928	4.84924	4.78967	0.235104	0.257401
Onset Stress (MPa)	0.01	0.01	0.01	0.01	0.01	0.01	0.01		0.01	0.01	0.01	0.01	0.01	0.01	0.01
Yield point - fraction of peak modulus	0.5	0.5	0.5	0.5	0.5	0.5	0.5		0.5	0.5	0.5	0.5	0.5	0.5	0.5
Modulus Width (%)	0.1	0.1	0.1	0.1	0.1	0.1	0.1		0.1	0.1	0.1	0.1	0.1	0.1	0.1		1
Max Force (N)	3.34928	5.81701	7.17185	3.55883	4.584	5.72888	5.03498	1.47535	5.62121	6.26931	6.21168	4.51603	5.11284	3.71755	5.24144	1.00071	0.783218
Deformation at max force (mm)	4.91491	3.67477	3.37764	4.06823	3.45641	2.67145	3.6939	0.752751	3.61832	4.11145	3.88495	5.344	3.45755	5.21659	4.27214	0.813345	0.230258
Max Stiffness (N/mm)	0.80896	2.42524	3.76294	1.44024	2.47906	3.2336	2.35834	1.09558	3.33751	2.47712	2.62154	1.38356	2.53274	1.27121	2.27061	0.794791	0.877318
Max Stress (MPa)	1.35841	4.21307	6.74936	2.89114	5.55029	4.27963	4.17365	1.90329	5.86436	6.36872	5.2958	5.20999	5.15003	3.94761	5.30609	0.814864	0.223516
Strain at max stress	0.494247	0.453374	0.521201	0.611575	0.535199	0.393085	0.501447	0.0745155	0.476277	0.603484	0.5461	0.864038	0.514857	0.741753	0.624418	0.14947	0.112315
Max Modulus (MPa)	3.26271	13.8907	22.613	7.71215	19.2537	16.501	13.8722	7.24954	27.0716	17.0719	15.8629	9.87214	17.1919	9.25245	16.0538	6.45338	0.594163
Strain at Max Modulus	0.361342	0.280828	0.447982	0.369183	0.39437	0.288556	0.357043	0.0637624	0.269076	0.454291	0.322863	0.348708	0.361676	0.254726	0.335223	0.0722035	0.59137
Stress at Max Modulus (MPa)	0.991787	2.55705	5.51065	1.52818	3.60715	2.96986	2.86078	1.60947	2.39245	4.74078	3.10565	2.25263	3.2877	1.54195	2.88686	1.10463	0.974616
Yield Strain	0.473348	0.412208	0.494579	0.569951	0.502505	0.364298	0.469482	0.0723509	0.333083	0.5562	0.469521	0.564717	0.464792	0.382594	0.461818	0.0921016	0.876028
Yield Stress (MPa)	1.32747	3.94988	6.4761	2.79433	5.33056	4.1053	3.99727	1.8172	3.9695	6.09186	4.94441	3.99885	4.80606	2.50248	4.38553	1.20575	0.673412
Energy Dissipation (MJ/m^3)
Up to Yield	0.295737	0.756894	1.17945	0.665201	1.04122	0.582269	0.753461	0.319652	0.366488	1.42729	0.977304	0.988891	0.890446	0.477679	0.854683	0.385401	0.631533
Up tp Failure	0.323696	0.927192	1.35753	0.782272	1.23796	0.703214	0.888644	0.376358	1.22361	1.71758	1.37278	2.40057	1.17079	1.41323	1.54976	0.458693	0.0219089
Highest values														TTEST
	1_WT_2	2_KO_2	3_WT_2	4_KO_1	5_WT_2	6_KO_2	7_KO_1	8_WT_1	9_KO_1	10_WT_1	11_KO_1	12_WT_1
Cross-sectional Area (mm^2)	2.46559	1.01193	1.3256	0.970162	1.02739	1.19073	0.866801	1.29331	0.98778	0.727943	0.945931	1.49409
Clamp Distance (mm)	6.19625	5.11864	5.87736	4.59083	4.84374	5.37155	4.35991	4.86023	5.04167	4.74477	4.82175	4.9427
Onset Stress (MPa)	0.01	0.01	0.01	0.01	0.01	0.01	0.01	0.01	0.01	0.01	0.01	0.01
Yield point - fraction of peak modulus	0.5	0.5	0.5	0.5	0.5	0.5	0.5	0.5	0.5	0.5	0.5	0.5
Modulus Width (%)	0.1	0.1	0.1	0.1	0.1	0.1	0.1	0.1	0.1	0.1	0.1	0.1
Max Force (N)	3.34928	8.28602	6.59847	7.3331	7.187	6.45098	4.51603	4.48824	6.49845	5.09888	4.29726	6.44957
Deformation at max force (mm)	4.91491	4.048	4.47309	3.97891	3.73764	3.89655	5.344	3.49836	4.43145	3.78873	4.40427	2.81518
Max Stiffness (N/mm)	0.80896	4.13426	2.1386	2.66572	3.08765	2.96545	1.38356	1.93821	2.79167	2.75835	1.69003	3.5164
Max Stress (MPa)	1.35841	8.1883	4.97773	7.55864	6.99539	5.41765	5.20999	3.47035	6.57884	7.0045	4.54289	4.31672
Strain at max stress	0.494247	0.539831	0.528837	0.599339	0.556135	0.552345	0.864038	0.531082	0.67106	0.622555	0.668758	0.416712
Max Modulus (MPa)	3.26271	30.6357	13.646	18.2415	20.198	17.5689	9.87214	9.87193	18.6633	23.0604	11.7663	15.8998
Strain at Max Modulus	0.361342	0.194314	0.303003	0.43236	0.478708	0.33768	0.348708	0.292122	0.499943	0.430766	0.329003	0.298886
Stress at Max Modulus (MPa)	0.991787	2.58709	2.86688	5.58629	5.80556	3.28545	2.25263	1.78373	4.61442	4.16645	2.31839	2.94361
Yield Strain	0.473348	0.280766	0.486898	0.557341	0.526241	0.442307	0.564717	0.49215	0.599942	0.57798	0.493311	0.384012
Yield Stress (MPa)	1.32747	4.75414	4.64613	7.19416	6.68491	4.85123	3.99885	3.35508	6.14511	6.66324	3.72686	4.15282
Energy Dissipation (MJ/m^3)
Up to Yield	0.295737	0.468332	1.06802	1.81272	1.36022	0.834885	0.988891	0.708435	1.34364	1.41274	0.808289	0.623494
Up tp Failure	0.323696	2.08899	1.27177	2.12564	1.56514	1.40504	2.40057	0.841517	1.79724	1.72134	1.53531	0.761787
Highest values
	1_WT_A	3_WT_A	5_WT_A	8_WT_A	10_WT_A	12_WT_A	AVERAGE_WT	STD_WT	2_KO_A	4_KO_A	6_KO_A	7_KO_A	9_KO_A	11_KO_A	AVERAGE_KO	STD_KO	TTEST
Cross-sectional Area (mm^2)	2.46559	1.3256	1.02739	1.29331	0.727943	1.49409	1.38899	0.59178	1.01193	0.970162	1.19073	0.866801	0.98778	0.945931	0.995557	0.107804	0.166401
Clamp Distance (mm)	6.19625	5.87736	4.84374	4.86023	4.74477	4.9427	5.24418	0.625366	5.11864	4.59083	5.37155	4.35991	5.04167	4.82175	4.88406	0.369352	0.258722
Onset Stress (MPa)	0.01	0.01	0.01	0.01	0.01	0.01	0.01	0	0.01	0.01	0.01	0.01	0.01	0.01
Yield point - fraction of peak modulus	0.5	0.5	0.5	0.5	0.5	0.5	0.5	0	0.5	0.5	0.5	0.5	0.5	0.5
Modulus Width (%)	0.1	0.1	0.1	0.1	0.1	0.1	0.1	1.52024e-17	0.1	0.1	0.1	0.1	0.1	0.1
Max Force (N)	3.34928	6.59847	7.187	4.48824	5.09888	6.44957	5.52857	1.46694	8.28602	7.3331	6.45098	4.51603	6.49845	4.29726	6.23031	1.56449	0.44156
Deformation at max force (mm)	4.91491	4.47309	3.73764	3.49836	3.78873	2.81518	3.87132	0.738975	4.048	3.97891	3.89655	5.344	4.43145	4.40427	4.35053	0.535191	0.229989
Max Stiffness (N/mm)	0.80896	2.1386	3.08765	1.93821	2.75835	3.5164	2.3747	0.965067	4.13426	2.66572	2.96545	1.38356	2.79167	1.69003	2.60511	0.983483	0.690728
Max Stress (MPa)	1.35841	4.97773	6.99539	3.47035	7.0045	4.31672	4.68718	2.16706	8.1883	7.55864	5.41765	5.20999	6.57884	4.54289	6.24939	1.43292	0.176121
Strain at max stress	0.494247	0.528837	0.556135	0.531082	0.622555	0.416712	0.524928	0.0681323	0.539831	0.599339	0.552345	0.864038	0.67106	0.668758	0.649229	0.119033	0.0573556
Max Modulus (MPa)	3.26271	13.646	20.198	9.87193	23.0604	15.8998	14.3231	7.15466	30.6357	18.2415	17.5689	9.87214	18.6633	11.7663	17.7913	7.28019	0.424693
Strain at Max Modulus	0.361342	0.303003	0.478708	0.292122	0.430766	0.298886	0.360804	0.0783435	0.194314	0.43236	0.33768	0.348708	0.499943	0.329003	0.357001	0.103735	0.944387
Stress at Max Modulus (MPa)	0.991787	2.86688	5.80556	1.78373	4.16645	2.94361	3.093	1.7154	2.58709	5.58629	3.28545	2.25263	4.61442	2.31839	3.44071	1.3715	0.706679
Yield Strain	0.473348	0.486898	0.526241	0.49215	0.57798	0.384012	0.490105	0.064154	0.280766	0.557341	0.442307	0.564717	0.599942	0.493311	0.489731	0.116849	0.994684
Yield Stress (MPa)	1.32747	4.64613	6.68491	3.35508	6.66324	4.15282	4.47161	2.04775	4.75414	7.19416	4.85123	3.99885	6.14511	3.72686	5.11173	1.32337	0.537013
Energy Dissipation (MJ/m^3)
Up to Yield	0.295737	1.06802	1.36022	0.708435	1.41274	0.623494	0.911441	0.442817	0.468332	1.81272	0.834885	0.988891	1.34364	0.808289	1.04279	0.472108	0.629926
Up tp Failure	0.323696	1.27177	1.56514	0.841517	1.72134	0.761787	1.08088	0.531712	2.08899	2.12564	1.40504	2.40057	1.79724	1.53531	1.89213	0.380887	0.0139503
Highest values
	AVERAGE_WT	STD_WT	AVERAGE_KO	STD_KO	TTEST
Cross-sectional Area (mm^2)	1.38899	0.59178	0.995557	0.107804	0.166401
Clamp Distance (mm)	5.24418	0.625366	4.88406	0.369352	0.258722
Onset Stress (MPa)	0.01	0
Yield point - fraction of peak modulus	0.5	0
Modulus Width (%)	0.1	1.52024e-17
Max Force (N)	5.52857	1.46694	6.23031	1.56449	0.44156
Deformation at max force (mm)	3.87132	0.738975	4.35053	0.535191	0.229989
Max Stiffness (N/mm)	2.3747	0.965067	2.60511	0.983483	0.690728
Max Stress (MPa)	4.68718	2.16706	6.24939	1.43292	0.176121
Strain at max stress	0.524928	0.0681323	0.649229	0.119033	0.0573556
Max Modulus (MPa)	14.3231	7.15466	17.7913	7.28019	0.424693
Strain at Max Modulus	0.360804	0.0783435	0.357001	0.103735	0.944387
Stress at Max Modulus (MPa)	3.093	1.7154	3.44071	1.3715	0.706679
Yield Strain	0.490105	0.064154	0.489731	0.116849	0.994684
Yield Stress (MPa)	4.47161	2.04775	5.11173	1.32337	0.537013
Energy Dissipation (MJ/m^3)
Up to Yield	0.911441	0.442817	1.04279	0.472108	0.629926
Up to Failure	1.08088	0.531712	1.89213	0.380887	0.0139503
