# Supplementary material for: Asporin-deficient mice have tougher skin and altered skin glycosaminoglycan content and structure
Source: PLoS One. 2017 Aug 31;12(8):e0184028. doi: 10.1371/journal.pone.0184028 (PMC5578652; doi:10.1371/journal.pone.0184028)
Supplement: S3 File — The data were collected as described in Materials and Methods, Electron microscopy. (XLSX) [file pone.0184028.s006.xlsx]

## Sheet: all data
Collagen fibril diameters (nm) from all samples, sorted
WT			Aspn KO					Statistics
									WT	KO
								Mean	88.9699	80.7356
37.4742			13.4697					Median	83.2814	75.4723
39.1772			20.3392					St dev	24.7721	24.8055
40.6095			22.9577
43.9263			28.0255
44.1119			31.9094
45.4617			36.3276
45.7141			36.8984
48.1233			36.9221				nm	WT	KO
48.2784			37.1552				0	0	0
49.3604			37.8017				10	0	0
50.4026			39.2637				20	0	2
50.6268			40.6878				30	0	2
50.6375			40.8888				40	3	9
50.7721			41.0271				50	11	43
51.4431			41.5505				60	61	119
51.7687			41.5827				70	141	214
52.2271			42.1304				80	229	222
52.6242			42.5488				90	186	138
52.9383			42.5613				100	130	80
53.2472			43.652				110	78	64
53.6217			44.342				120	58	30
53.6631			44.8175				130	34	20
53.965			45.2009				140	25	19
54.6867			45.3976				150	14	16
54.915			45.4591				160	12	10
55.221			46.0772				170	7	5
55.3125			46.1253				180	5	5
55.3239			46.3877				190	2	1
55.4251			46.5781				200	3	0
55.5706			46.9172
55.7657			47.2825
55.8488			47.3387
55.975			48.1871
56.1431			48.3766
56.4158			48.5228
56.7177			48.5651
56.8375			48.6718
56.8977			48.9768
57.0362			49.1282
57.1596			49.3272
57.3667			49.3589
57.7284			49.4206				Mean fibril diameter (nm) in each sample
57.7284			49.548
57.7578			49.8412				KO1	93.6408		WT1	89.696
58.5281			49.9754				KO2	85.161		WT2	96.6052
58.7618			50.1953				KO3	88.9437		WT3	88.1571
58.7808			50.2261				KO4	81.5654		WT4	81.1511
58.8108			50.326				KO5	76.977		WT5	88.4653
58.942			50.4977				KO6	66.4338		WT6	84.5274
59.1432			50.5188				average	82.1203			88.1003
59.2111			50.6253				stdev	9.60578			5.21678
59.2113			50.6815				ttest	0.209878
59.2642			50.6843
59.3943			50.7572
59.3944			50.7821
59.4226			50.947
59.4463			51.1626
59.4516			51.1626
59.6027			51.2829
59.7414			51.2872
59.8129			51.4002
59.9123			51.5423
59.9127			51.9079
59.941			52.1608
60.016			52.2317
60.0278			52.3078
60.0744			52.3501
60.089			52.4177
60.2353			52.5526
60.4188			52.7273
60.534			53.0734
60.7165			53.1034
60.7187			53.2476
60.8962			53.7523
60.973			53.8089
61.0378			53.8382
61.0838			54.0174
61.1929			54.0363
61.1997			54.1606
61.3393			54.3005
61.4297			54.407
61.5154			54.4717
61.5591			54.4717
61.646			54.5993
61.6772			54.6314
61.7701			54.7166
61.8447			54.7644
61.8864			54.7868
61.9015			54.8475
62.0396			54.8559
62.1179			55.0085
62.1737			55.429
62.3038			55.6601
62.4089			55.6662
62.4733			55.6688
62.6424			55.7144
62.7424			55.7157
62.7853			55.7579
62.9261			55.8854
63.0635			56.0449
63.0703			56.0544
63.1013			56.1035
63.1376			56.1756
63.2544			56.1804
63.3122			56.2153
63.4264			56.2286
63.476			56.2471
63.5481			56.2591
63.559			56.3156
63.5797			56.3381
63.903			56.4223
64.02			56.4364
64.0409			56.4671
64.1746			56.5055
64.1968			56.5179
64.2318			56.5864
64.2461			56.6523
64.3077			56.6812
64.6075			56.8073
64.6534			56.8232
64.6794			56.9379
65.001			57.04
65.1489			57.0597
65.2325			57.389
65.3189			57.4136
65.3868			57.4536
65.4647			57.5005
65.5335			57.5311
65.5537			57.7932
65.8326			57.9932
65.8409			58.1281
65.8932			58.1784
65.9832			58.2095
66.1723			58.312
66.2709			58.4348
66.296			58.5892
66.4969			58.8064
66.5464			58.8508
66.7024			58.8595
66.7242			58.8918
66.7631			58.9393
66.8976			59.1102
66.9187			59.202
66.9678			59.2123
66.9683			59.2602
67.0322			59.2763
67.0957			59.3074
67.1603			59.3149
67.2761			59.3193
67.3248			59.4018
67.3813			59.4775
67.433			59.5426
67.5344			59.5472
67.6031			59.6222
67.6325			59.9907
67.6613			60.0519
67.806			60.0738
67.8091			60.2386
67.8548			60.2597
68.0493			60.3103
68.0749			60.3529
68.1639			60.3891
68.1773			60.4272
68.2322			60.5233
68.2503			60.524
68.2848			60.5481
68.3769			60.556
68.3811			60.5929
68.4477			60.5991
68.4972			60.6355
68.5076			60.659
68.6263			60.6696
68.6263			60.7677
68.6858			60.8093
68.6942			60.9894
68.7438			61.0378
68.8256			61.1077
68.8834			61.1665
68.9044			61.2375
69.0195			61.278
69.0518			61.3424
69.0522			61.3526
69.1369			61.4132
69.193			61.4757
69.245			61.6558
69.2551			61.7585
69.3684			61.7745
69.3831			61.7836
69.5327			61.8003
69.5415			61.8169
69.5447			61.8424
69.5582			61.8681
69.6426			61.9156
69.6957			61.9576
69.7127			61.9842
69.739			62.0564
69.7756			62.1017
69.8399			62.1362
69.8479			62.1392
69.8498			62.2006
70.0871			62.34
70.2255			62.4142
70.3054			62.4722
70.3339			62.524
70.4002			62.5458
70.4452			62.5586
70.5726			62.5911
70.6234			62.6035
70.7187			62.612
70.7314			62.6841
70.7693			62.6933
70.8635			62.7524
70.8879			62.786
70.9142			63.0716
70.974			63.1235
70.9922			63.2665
71.0044			63.2929
71.0648			63.3652
71.0693			63.3709
71.1348			63.3779
71.1428			63.3871
71.3575			63.3901
71.4358			63.4427
71.5017			63.4769
71.534			63.5111
71.5584			63.5607
71.6119			63.6839
71.6512			63.8955
71.7367			63.9047
71.7653			63.9332
71.9577			64.0101
72.0412			64.0387
72.0586			64.0537
72.0766			64.1492
72.0988			64.1972
72.2103			64.2481
72.2441			64.2494
72.2733			64.306
72.3066			64.3101
72.3074			64.3809
72.3566			64.5075
72.3597			64.5298
72.3907			64.5732
72.4117			64.5871
72.474			64.6594
72.4797			64.665
72.5124			64.7167
72.5217			64.7615
72.5701			64.7692
72.593			64.8283
72.7546			64.8467
72.7764			64.8548
72.8124			65.0902
72.9651			65.1467
73.0028			65.1995
73.0368			65.2544
73.0493			65.3412
73.084			65.3862
73.1712			65.4647
73.2014			65.5037
73.2046			65.5384
73.2191			65.5995
73.2227			65.5995
73.2888			65.603
73.2906			65.6968
73.2932			65.6987
73.353			65.7112
73.3787			65.7568
73.454			65.757
73.4612			65.7826
73.637			65.8625
73.6978			65.8865
73.7483			65.8866
73.755			65.8894
73.81			65.9104
73.844			65.9517
73.8467			66.1053
73.8703			66.2113
73.8727			66.2152
73.8785			66.2846
73.883			66.2955
73.8857			66.3064
73.958			66.3161
73.9824			66.4
74.0088			66.4668
74.0501			66.4674
74.0638			66.4686
74.1479			66.5845
74.216			66.6219
74.2588			66.6476
74.2934			66.6978
74.3367			66.774
74.3972			66.7934
74.4152			66.8165
74.4452			66.8226
74.4877			66.848
74.52			66.877
74.557			66.9415
74.6461			66.9583
74.6603			66.9788
74.6689			67.0389
74.6987			67.1652
74.7983			67.2634
74.8407			67.272
74.8488			67.3326
74.8983			67.3399
74.9932			67.3605
75.0624			67.3621
75.1631			67.3857
75.172			67.5345
75.172			67.5421
75.1809			67.5766
75.3734			67.5959
75.3902			67.5974
75.4122			67.6547
75.4497			67.7244
75.5835			67.7262
75.6411			67.7988
75.7339			67.8262
75.7407			67.8548
75.753			67.9917
75.7959			67.9922
75.8017			68.0241
75.8095			68.0408
75.8184			68.0698
75.9535			68.0979
75.9996			68.1168
76.0174			68.1179
76.0305			68.1272
76.1243			68.1469
76.1341			68.1674
76.1482			68.17
76.2654			68.1802
76.2962			68.1843
76.3905			68.277
76.4219			68.284
76.4406			68.369
76.4413			68.4036
76.4435			68.4765
76.4582			68.6554
76.4703			68.6711
76.4829			68.6758
76.5082			68.7751
76.5219			68.7871
76.5459			68.8664
76.6667			68.9204
76.7079			68.9354
76.7119			68.9494
76.7394			69.0353
76.7504			69.0887
76.7552			69.1243
76.7563			69.2347
76.7678			69.4268
76.7905			69.4713
76.8473			69.5419
76.8504			69.5492
76.8888			69.5533
76.8911			69.6079
76.9585			69.6353
76.9873			69.659
77.0286			69.7212
77.0934			69.8364
77.1566			69.9081
77.1776			69.9415
77.1821			69.969
77.2433			69.9849
77.2826			70.0449
77.3146			70.0471
77.3186			70.0873
77.408			70.1875
77.4235			70.2568
77.4569			70.2569
77.7102			70.2638
77.7224			70.305
77.7261			70.3279
77.7413			70.3958
77.9192			70.4091
77.9324			70.5061
77.9631			70.5084
77.9899			70.5287
78.0814			70.557
78.1241			70.5944
78.2516			70.6267
78.299			70.7022
78.3337			70.8669
78.385			70.8782
78.4621			70.9454
78.4645			70.9624
78.5188			70.9751
78.5332			71.0464
78.713			71.075
78.7239			71.1489
78.7419			71.1635
78.816			71.1695
78.843			71.1739
78.8587			71.1989
78.8655			71.2487
78.8789			71.2504
78.9291			71.3576
79.0119			71.3675
79.0626			71.4127
79.0884			71.4329
79.0937			71.4344
79.1329			71.4711
79.1417			71.4766
79.1754			71.4851
79.2517			71.5102
79.2893			71.5244
79.3311			71.549
79.4083			71.5645
79.5141			71.5859
79.5574			71.6493
79.59			71.6983
79.6098			71.7026
79.6102			71.7121
79.6145			71.721
79.6337			71.7216
79.6625			71.7408
79.6679			71.7695
79.6689			71.8415
79.792			71.8607
79.8243			71.9385
79.8914			71.9557
79.9662			71.9811
79.9701			72.0931
80.0523			72.1069
80.078			72.1363
80.161			72.1469
80.2669			72.1691
80.2784			72.24
80.2811			72.2441
80.312			72.258
80.399			72.2584
80.4678			72.279
80.4886			72.3007
80.5365			72.3548
80.5466			72.3984
80.6162			72.4143
80.7797			72.4319
80.8054			72.4371
80.8081			72.4541
80.8571			72.5731
80.8714			72.579
80.9018			72.6472
80.9524			72.6577
81.0106			72.7468
81.0463			72.7691
81.1053			72.7705
81.1404			72.8199
81.1515			72.8199
81.1627			72.8238
81.203			72.8683
81.2442			72.9153
81.281			72.929
81.289			73.0805
81.2973			73.0837
81.3143			73.1562
81.3367			73.2273
81.3765			73.3186
81.3876			73.3706
81.5531			73.384
81.5624			73.415
81.6022			73.588
81.6548			73.6759
81.726			73.6828
81.7335			73.7199
81.8162			73.7274
81.8168			73.7802
81.8304			73.8163
81.8446			73.8785
81.8818			73.9949
81.9018			74.0388
81.916			74.0901
81.918			74.1195
81.9388			74.145
82.0633			74.2223
82.1313			74.2462
82.3182			74.2624
82.3455			74.3071
82.3555			74.4854
82.4051			74.4983
82.5066			74.6821
82.5239			74.6911
82.5572			74.7075
82.5736			74.7602
82.5937			74.8619
82.6545			74.8969
82.7061			75.0628
82.8422			75.1254
82.8587			75.1295
82.9383			75.155
82.989			75.1783
83.0203			75.2866
83.1483			75.3199
83.171			75.3258
83.1871			75.3457
83.2071			75.3791
83.216			75.4048
83.2708			75.4323
83.2814			75.4723
83.3056			75.4891
83.3333			75.5168
83.4877			75.5221
83.6413			75.5595
83.7508			75.5873
83.7745			75.6695
83.8772			75.7141
83.9832			75.7954
84.1053			75.7997
84.1547			75.9024
84.1778			75.9507
84.266			75.9723
84.3267			76.0425
84.4851			76.0477
84.5205			76.0916
84.6023			76.1116
84.6229			76.1598
84.6268			76.1695
84.6323			76.1935
84.642			76.2418
84.7662			76.3604
84.8111			76.3898
84.8664			76.4417
84.8863			76.5491
84.9569			76.5517
85.016			76.5854
85.0446			76.6203
85.0676			76.6268
85.0838			76.6283
85.0862			76.6494
85.1597			76.731
85.1664			76.7372
85.185			76.7609
85.228			76.8097
85.2927			76.8625
85.3605			76.9116
85.4063			76.924
85.4255			76.9504
85.5007			76.9985
85.5284			77.0178
85.5341			77.2639
85.5619			77.4731
85.5688			77.4943
85.613			77.5147
85.6347			77.5353
85.7503			77.5596
85.7542			77.5921
85.7693			77.5995
85.8052			77.7198
85.8675			77.7353
85.9101			77.7488
85.9824			77.7539
86.1326			78.0035
86.16			78.0556
86.1787			78.088
86.4117			78.1061
86.487			78.1941
86.5259			78.3142
86.5361			78.3476
86.5496			78.3673
86.6728			78.415
86.7985			78.4233
86.8378			78.4962
86.9006			78.5183
86.9148			78.5524
86.9198			78.7233
87.0512			78.7676
87.0757			78.7884
87.4831			78.7921
87.5134			78.7966
87.6395			78.936
87.666			78.9585
87.7007			78.9985
87.7023			79.1049
87.7706			79.1173
87.8269			79.1431
87.8925			79.2117
87.9221			79.2397
87.9364			79.3172
87.9382			79.3772
87.9604			79.3956
88.0262			79.4566
88.0791			79.4573
88.0993			79.4699
88.136			79.5058
88.1647			79.5081
88.2638			79.5741
88.2975			79.5912
88.3072			79.6033
88.3203			79.619
88.3411			79.6315
88.3706			79.6517
88.3933			79.938
88.4374			79.9385
88.4779			80.0127
88.5187			80.0512
88.5391			80.1639
88.601			80.2466
88.6055			80.267
88.6622			80.3428
88.6909			80.4093
88.7413			80.4233
88.7706			80.4245
88.847			80.4255
88.8931			80.4703
88.8942			80.6221
88.9282			80.6336
88.9454			80.7855
89.0272			80.8541
89.2027			80.899
89.2783			80.936
89.3045			81.0139
89.379			81.0983
89.4808			81.1314
89.6384			81.3
89.658			81.3165
89.8216			81.3501
90.0691			81.3997
90.1331			81.4381
90.344			81.4769
90.3585			81.5718
90.4222			81.6969
90.469			81.7019
90.5415			81.7232
90.5636			81.7518
90.6328			82.0331
90.7247			82.0782
90.7522			82.0833
90.7548			82.1233
90.8324			82.2522
90.9097			82.279
91.0738			82.3043
91.3822			82.3108
91.4059			82.3695
91.6514			82.5885
91.6645			82.597
91.6704			82.6492
91.7581			82.6729
91.8421			82.7066
91.8636			82.7518
91.9134			82.8229
92.0047			82.8521
92.0774			82.8689
92.0875			82.8795
92.242			82.9563
92.2528			82.9658
92.4299			82.9867
92.4306			83.0807
92.4852			83.093
92.807			83.1644
92.8726			83.2451
92.8726			83.4609
92.8726			83.5035
92.8726			83.5872
92.8833			83.6108
93.0193			83.6114
93.061			83.6341
93.0676			83.6761
93.1023			83.7184
93.1025			83.7357
93.2765			83.8059
93.329			83.856
93.4627			83.9245
93.4997			84.0286
93.6785			84.0308
93.7203			84.0987
93.7803			84.2369
93.8565			84.2553
93.9075			84.4143
93.923			84.4789
93.9602			84.5735
93.9728			84.5946
94.1742			84.6162
94.3058			84.6909
94.3058			84.7683
94.334			84.8224
94.4017			84.8242
94.4126			84.8491
94.5834			84.9194
94.6496			84.9524
94.6688			85.0095
94.6841			85.102
94.6858			85.1113
94.9872			85.1213
95.1953			85.141
95.4958			85.1494
95.4967			85.2104
95.5232			85.3612
95.7299			85.4095
95.7327			85.4501
95.7444			85.4863
95.9537			85.4865
96.006			85.5727
96.1768			85.6457
96.3269			85.7619
96.3366			85.8739
96.3405			86.2396
96.3451			86.2608
96.7896			86.3068
96.8589			86.3486
96.8701			86.3563
96.9223			86.422
96.9764			86.5146
97.3137			86.6203
97.395			86.6263
97.4558			86.6275
97.4618			86.6279
97.4867			86.8921
97.5616			86.9569
97.5775			87.0138
97.6516			87.1269
97.7075			87.1513
97.7585			87.3555
97.7819			87.5154
97.7958			87.547
97.9268			87.7303
98.0577			87.768
98.1045			87.7865
98.3438			87.873
98.3623			87.8877
98.5894			87.914
98.6525			88.0971
98.6633			88.2396
98.6847			88.2746
98.7246			88.5418
98.7633			88.7845
98.8735			88.8131
98.8838			88.862
98.8947			88.9266
98.947			89.0602
98.9528			89.0845
98.9767			89.0897
98.995			89.1895
99.0427			89.1949
99.1647			89.2898
99.201			89.389
99.2404			89.4824
99.2659			89.9088
99.3525			90.0247
99.4221			90.1127
99.4354			90.2116
99.4696			90.2707
99.4939			90.3048
99.5244			90.3135
99.6064			90.507
99.6228			90.5397
99.6559			90.754
99.6783			90.9726
99.6983			90.9726
99.8286			91.203
99.867			91.2471
99.9269			91.2591
100.254			91.3602
100.285			91.4741
100.37			91.4997
100.379			91.6744
100.415			91.7892
100.418			92.0246
100.437			92.0303
100.571			92.084
100.966			92.1964
101.107			92.3207
101.253			92.4534
101.3			92.4738
101.529			92.5957
101.639			92.712
101.778			92.8283
101.808			92.9889
101.869			93.0642
102.06			93.1515
102.209			93.3301
102.426			93.5219
102.434			93.5936
102.488			94.0903
102.548			94.1228
102.559			94.1416
102.649			94.1953
102.66			94.2982
102.899			94.5147
103.018			94.5176
103.025			94.6907
103.036			94.7308
103.169			94.7377
103.22			95.0621
103.913			95.1054
103.917			95.1969
103.959			95.3165
104.106			95.6377
104.188			95.6579
104.365			95.7301
104.431			95.7463
104.466			95.7804
104.502			95.8008
104.53			96.0439
104.53			96.0955
104.592			96.1768
104.653			96.195
104.694			96.3471
104.833			96.4297
104.849			96.5761
104.957			96.7579
104.983			96.7655
105.065			96.9202
105.089			96.9805
105.155			97.0734
105.367			97.0857
105.377			97.1339
105.599			97.4527
105.929			97.466
105.963			97.5827
106.517			97.5995
107.067			97.9407
107.213			97.9631
107.372			98.0872
107.712			98.1314
107.891			98.2922
107.918			98.2941
107.92			98.3606
108.216			98.4046
108.321			98.5778
108.4			98.7905
108.558			98.8697
108.723			99.1325
108.962			99.5161
109.026			99.5429
109.188			100.148
109.275			100.337
109.559			100.446
109.595			100.472
109.677			101.106
109.763			101.748
109.805			102.316
109.843			102.376
110.458			102.484
110.485			102.574
110.571			102.734
110.603			103.01
110.809			103.036
110.811			103.069
111.024			103.27
111.051			103.417
111.141			103.487
111.207			103.493
111.393			103.511
111.463			103.719
111.652			103.819
111.684			104.039
111.734			104.143
111.769			104.258
111.822			104.308
111.895			104.343
112.024			104.494
112.254			104.505
112.414			104.512
112.497			104.521
112.806			105.115
113.415			105.147
113.428			105.244
113.552			105.363
113.598			105.617
113.599			105.732
113.644			105.855
113.697			105.924
113.84			106.302
114.015			106.358
114.046			106.388
114.172			106.453
114.245			106.731
114.444			107.133
114.675			107.173
114.87			107.51
115.185			107.527
115.281			107.676
115.386			107.766
115.464			107.971
116.687			108.053
116.787			108.211
116.864			108.551
117.08			108.782
117.095			109.159
117.564			109.185
117.719			109.339
118.284			109.403
118.311			109.454
118.69			109.677
118.799			109.847
118.916			110.068
118.97			110.093
118.992			110.154
119.266			110.237
119.272			110.41
119.375			110.467
119.455			110.93
119.694			111.082
119.714			111.43
119.932			111.695
120.255			111.864
121.055			111.907
121.373			111.998
121.43			112.161
121.541			112.472
122.22			112.581
122.37			113.049
122.764			113.265
122.811			113.373
123.072			114.018
123.114			114.157
123.828			114.171
123.941			114.261
124.389			114.655
124.453			115.234
124.462			115.619
124.495			116.128
125.379			116.245
125.525			116.583
126.042			117.223
126.139			118.406
126.359			119.199
126.721			119.296
126.739			120.346
127.082			120.483
128.57			120.602
128.594			120.835
129.074			121.241
129.537			121.681
129.79			122.014
130.096			122.084
130.682			122.352
130.825			123.43
130.833			123.813
130.862			123.844
131.212			123.976
131.744			124.569
131.799			124.831
131.956			124.934
132.091			125.264
133.587			126.406
133.731			126.42
134.024			126.453
134.639			126.868
134.724			127.383
134.75			128.001
135.52			128.851
136.688			131.251
136.823			131.425
136.877			131.543
137.045			131.823
137.486			131.832
138.604			131.952
139.145			132.482
139.568			133.814
139.624			135.898
139.772			136.261
140.363			136.266
140.591			137.613
140.86			137.706
141.757			138.764
142.207			139.555
143.373			140.195
144.119			140.622
144.763			140.863
144.915			140.912
145.155			141.249
145.558			141.94
147.584			142.507
147.701			143.81
147.743			143.874
147.892			144.741
147.982			144.8
149.968			145.71
151.027			146.181
151.315			146.286
151.319			146.822
151.611			147.037
151.617			148.171
151.918			149.76
152.338			149.847
153.896			150.206
154.022			151.816
155.858			152.092
159.073			152.151
160.857			152.284
161.337			152.584
163.46			153.696
164.987			158.306
165.516			158.906
168.888			159.835
169.564			160.209
170.69			162.679
171.579			163.319
172.229			165.742
176.055			166.379
178.108			169.602
178.194			173.839
187.221			174.357
189.628			174.976
193.37			175.518
196.746			175.728
229.58			185.389
