# Supplementary material for: Asporin-deficient mice have tougher skin and altered skin glycosaminoglycan content and structure
Source: PLoS One. 2017 Aug 31;12(8):e0184028. doi: 10.1371/journal.pone.0184028 (PMC5578652; doi:10.1371/journal.pone.0184028)
Supplement: S4 File — The data were collected as described in Materials and Methods, Reverse transcriptase- and real-time qPCR. (XLSX) [file pone.0184028.s007.xlsx]

## Sheet: Sheet1
QPCR on skin from AspnKO 2 month old
5 biological replicates
	ct		dCt	SD dCt	avg dCt	ddCt	% of control	ttest
Actb	24.9415	wt											Wild-type		Aspn-/-
	21.3321										% of wild-type	p value	dCt	sd dCt	dCt	sd dCt
	24.6133									Col1a1	686.338	3.77573e-05	-0.20738	0.71183	-2.9863	0.269745
	23									Col1a2	396.192	3.73202e-05	2.6267	0.281975	0.6405	0.464282
	25.8654									Col3a1	352.338	8.11447e-05	1.84864	0.371868	0.03168	0.410566
	24.4077	ko								Fmod	156.839	0.313964	6.81772	1.03253	6.16844	0.87165
	22.5483									Lox	351.777	0.000211772	5.72532	0.339667	3.91066	0.536734
	24.7307									Loxl2	141.124	0.0698885	5.27822	0.453083	4.78126	0.277651
	22.7548									Plod2	23.0631	0.00430068	5.31854	0.177689	7.43488	1.18811
	23.376									Lum	220.855	0.0321524	7.68296	0.867552	6.53986	0.471064
										Fbn1	102	0.91	3.90886	0.570417	3.87922	0.162023
Col1a2	28	wt	3.0585	0.281975	2.6267					Mmp2	241	0.00152229	4.14562	0.466778	2.87824	0.37973
	23.6074		2.2753							Mmp3	319	0.000541008	7.86872	0.499831	6.19482	0.452771
	27.2125		2.5992							Serpinh1	268	0.000143004	5.36312	0.313549	3.94024	0.350646
	25.6548		2.6548							Mia3	191	0.00139033	8.81338	0.30613	7.88274	0.309514
	28.4111		2.5457
	25.0113	ko	0.6036	0.464282	0.6405	-1.9862	396.192	3.73202e-05
	23.9397		1.3914
	25.1735		0.4428
	23.3868		0.632
	23.5087		0.1327
Col3a1	26.4241	wt	1.4826	0.371868	1.84864
	23.1218		1.7897
	26.7684		2.1551
	25.3046		2.3046
	27.3766		1.5112
	24.3238	ko	-0.0839	0.410566	0.03168	-1.81696	352.338	8.11447e-05
	23.2317		0.6834
	24.5225		-0.2082
	22.8979		0.1431
	23		-0.376
Fmod	32.0873	wt	7.1458	1.03253	6.81772
	29.564		8.2319
	31.2112		6.5979
	28.3674		5.3674
	32.611		6.7456
	29.3313	ko	4.9236	0.87165	6.16844	-0.64928	156.839	0.313964
	29.709		7.1607
	30.7192		5.9885
	29.5748		6.82
	29.3254		5.9494
Lox	30.6513	wt	5.7098	0.339667	5.72532
	27.1859		5.8538
	29.783		5.1697
	29.0846		6.0846
	31.6741		5.8087
	27.6777	ko	3.27	0.536734	3.91066	-1.81466	351.777	0.000211772
	27.2002		4.6519
	28.5188		3.7881
	26.9741		4.2193
	27		3.624
Loxl2	29.8842	wt	4.9427	0.453083	5.27822
	27.0424		5.7103
	29.3171		4.7038
	28.7143		5.7143
	31.1854		5.32
	29.0472	ko	4.6395	0.277651	4.78126	-0.49696	141.124	0.0698885
	27.6239		5.0756
	29.233		4.5023
	27.8399		5.0851
	27.9798		4.6038
Plod2	30.0516	wt	5.1101	0.177689	5.31854
	26.7196		5.3875
	29.9239		5.3106
	28.5755		5.5755
	31.0744		5.209
	32.5128	ko	8.1051	1.18811	7.43488	2.11634	23.0631	0.00430068
	28.9167		6.3684
	31.1816		6.4509
	29.8456		7.0908
	32.5352		9.1592
Lum	32.7209	wt	7.7794	0.867552	7.68296
	29.8345		8.5024
	32.5369		7.9236
	31		8
	32.0748		6.2094
	30.6622	ko	6.2545	0.471064	6.53986	-1.1431	220.855	0.0321524
	28.8251		6.2768
	30.881		6.1503
	30.0332		7.2784
	30.1153		6.7393
	ct		dCt	SD dCt	avg dCt	ddCt	%change	ttest
Actb	22.8876	wt
	19.1965
	22.7413
	21.1835
	24.2733
	23.1336	ko
	21.1175
	23.1773
	23.0943
	25
Fbn1	26.6908	wt	3.8032	0.570417	3.90886
	23.9775		4.781
	26.1254		3.3841
	24.636		3.4525
	28.3968		4.1235
	27.2665	ko	4.1329	0.162023	3.87922	-0.02964	102.076	0.91376
	24.9859		3.8684
	27		3.8227
	26.9803		3.886
	28.6861		3.6861
Col1a1	22.6313	wt	-0.2563	0.71183	-0.20738
	20.2222		1.0257
	22.0455		-0.6958
	20.7363		-0.4472
	23.61		-0.6633
	19.9839	ko	-3.1497	0.269745	-2.9863	-2.77892	686.338	3.77573e-05
	18.2995		-2.818
	20		-3.1773
	20.5029		-2.5914
	21.8049		-3.1951
Mmp2	27.7442	wt	4.8566	0.466778	4.14562
	23.3699		4.1734
	26.56		3.8187
	25.4178		4.2343
	27.9184		3.6451
	25.9174	ko	2.7838	0.37973	2.87824	-1.26738	240.724	0.00152229
	23.4866		2.3691
	26.0906		2.9133
	26.5268		3.4325
	27.8925		2.8925
Mmp3	31.0529	wt	8.1653	0.499831	7.86872
	27.2583		8.0618
	30.8748		8.1335
	29.1846		8.0011
	31.2552		6.9819
	29.1698	ko	6.0362	0.452771	6.19482	-1.6739	319.076	0.000541008
	28		6.8825
	29.1634		5.9861
	29.4659		6.3716
	30.6977		5.6977
Serpinh1	28.6674	wt	5.7798	0.313549	5.36312
	24.1765		4.98
	28.1288		5.3875
	26.3298		5.1463
	29.7953		5.522
	26.5193	ko	3.3857	0.350646	3.94024	-1.42288	268.12	0.000143004
	25.4409		4.3234
	27.0557		3.8784
	27.208		4.1137
	29		4
Mia3	31.8609	wt	8.9733	0.30613	8.81338
	28.3328		9.1363
	31.0637		8.3224
	29.9567		8.7732
	33.135		8.8617
	30.888	ko	7.7544	0.309514	7.88274	-0.93064	190.612	0.00139033
	29.4442		8.3267
	30.8056		7.6283
	31.1734		8.0791
	32.6252		7.6252
